# Supplementary material for: TU-100 (Daikenchuto) and Ginger Ameliorate Anti-CD3 Antibody Induced T Cell-Mediated Murine Enteritis: Microbe-Independent Effects Involving Akt and NF-κB Suppression
Source: PLoS One. 2014 May 23;9(5):e97456. doi: 10.1371/journal.pone.0097456 (PMC4032249; doi:10.1371/journal.pone.0097456)
Supplement: Table S1 — Loop Summary. (XLS) [file pone.0097456.s001.xls]

## Sheet: Sheet1
SUMMARY	ANTI-CD3	2013-07-01		SEE SHEET 2 FOR GRAPHS
	AIN76A					3 Days + DKT							AIN76A	AIN76a+DKT
SPF	0	3	24		SPF	0	3	24				0	39.5	39.8
NU-1	38.2	50.7	29.6		NU-1	42.1	42.6	32.7				3	50.7	43.7
NU-2	32.1	44.2	42.8		NU-2	35.6	45.8	34				24	38.4	36.1
NU-3	33.7	48.3	29.4		NU-3	33.4	44.1	45.1
NU-4	43.6	55.1	46.2		NU-4	40.8	47.3	28.9
NU-5	45.6	50.2	41.2		NU-5	43.3	39.2	39.5
MM-1	30.8	42.9	30.1		MM-1	36.9	40.5	33.8
MM-2	36.8	56.3	32		MM-2	43.6	47.3	44.6
MM-3	48.6	53.7	47.8		MM-3	47	44	31.7
MM-4	46.6	55.1	46.5		MM-4	35.6	42	34.5
TH-1					TH-1
TH-2					TH-2
TH-3					TH-3
Mean	39.5556	50.7222	38.4		Mean	39.8111	43.6444	36.0889
	2.23694	1.61665	2.66224			1.53419	0.951185	1.89967
													AIN76A	AIN76A+DKT
	AIN76A					3 Days + DKT						0	31.2	30.5
GF	0	3	24		GF	0	3	26.6				3	44.4	33
MM-1	24.3	50.4	21.2		MM-1	33.2	36.1	20.3				24	26.6	25.1
MM-2	33.5	49.1	26.2		MM-2	25	31.4	28.9
MM-3	29.2	37.6	25.2		MM-3	30.8	26.7	20.7
MM-4	39.1	41.8	33.7		MM-4	24.5	34.8	33.7
MM-5	36.8	45.9	28.4		MM-5	38.9	34.9	26.1
MM-6	24.7	41.7	24.8		MM-6	30.7	34.1	20.8
Mean	31.2667	44.4167	26.5833		Mean	30.5167	33	25.0833
StdErr	2.80794	2.22052	1.89839		StdErr	2.42804	1.56501	2.47852
	SPF/AIN76AnoCD3	SPF/AIN76A+CD3	SPF/DKT 100	SPF/Ginger 50	SPF/Ginseng 30	SPF/Gr Pepper 20
NU-1	49.8	70.2	59.8	59.6	69.5	70.2		No aCD3	44.1	29.4		No aCD3	29.4
NU-2	39.6	55.5	46.7	54.5	60.7	66.4		aCD3	61.1	41		aCD3	41
NU-3	40.2	56.3	53.3	48.2	55	52.8		DKT	51.4	33.3		DKT	33.3
NU-4	43.2	64.8	50.4	56.7	52.9	68.8		Ginger	54.7	35.2		Ginger	35.2
MM-1	47.7	62.2	43.8	44.5	52.8	50.1		Ginseng	60.4	41.6		Ginseng	41.6
MM-2	36.8	49.8	56.2	59.3	67.3	69.1		Gr Pepper	61.9	40.5		Gr Pepper	40.5
MM-2	51.7	68.3	49.3	60.2	65.1	55.6			no aCD3	aCD3	DKT	Ginger	Ginseng	Gr Pepper
								SPF	44.1429	61.0143	51.3571	54.7143	60.4714	61.8571
	44.1429	61.0143	51.3571	54.7143	60.4714	61.8571		GF	29.9	40.9	33.3	35.2	41.6	40.6
	2.31347	3.0343	2.25081	2.50363	2.86556	3.53604
	GF/AIN76A	GF/AIN76A+CD3	GF/DKT 100	GF/Ginger 50	GF/Ginseng 30	GF/Gr Pepper 20
NU-1	26.4	47	30.3	44.7	48.5	49.6
NU-2	39.7	36.5	38.7	26.5	50.2	35
NU-3	30.3	44	31.9	38.9	38.7	40.6
NU-4	25.4	44.8	36.6	26.3	46.6	44.9
MM-1	27	29.6	28.9	40.6	46.3	35.1
MM-2	32.9	41.1	27.4	38.9	32	33.6
MM-2	24	43.8	39.6	30.8	28.7	44.8
	29.3857	40.9714	33.3429	35.2429	41.5714	40.5143
	2.22981	2.45744	2.00553	2.98563	3.47792	2.51437
