# Supplementary material for: TU-100 (Daikenchuto) and Ginger Ameliorate Anti-CD3 Antibody Induced T Cell-Mediated Murine Enteritis: Microbe-Independent Effects Involving Akt and NF-κB Suppression
Source: PLoS One. 2014 May 23;9(5):e97456. doi: 10.1371/journal.pone.0097456 (PMC4032249; doi:10.1371/journal.pone.0097456)
Supplement: Table S2 — Tissue TNFα. (XLS) [file pone.0097456.s002.xls]

## Sheet: Sheet1
TNFalpha		anti-CD3 ±DKT or components
								Mean	SEM
No treatment	0	15	5		0	0	10	5	2.86179
anti-CD3	240	165	135		215	180	160	182.5	17.4516
DKT	120	95	135		105	85	145	114.167	10.5554
Ginger	105	105	130		85	120	105	108.333	6.96107
Green Pepper	225	195	175		220	175	195	197.5	9.67839
Ginseng	185	260	215		185	255	165	210.833	17.8957
	SPF	GF
No treatment	5	3			GF
anti-CD3	182.5	101.5		No treatment	3
DKT	114.167	71.2		anti-CD3	101.5
Ginger	108.333	74.6		DKT	71.2
Ginseng	210.833	113.7		Ginger	74.6
Green Pepper	197.5	89.4		Ginseng	113.7
				Green Pepper	89.4
	SEM
	2.86179	1.7
	17.4516	14.4
	10.5554	12.9
	6.96107	5.9
	9.67839	8.1
	17.8957	12.3
