# Supplementary material for: TU-100 (Daikenchuto) and Ginger Ameliorate Anti-CD3 Antibody Induced T Cell-Mediated Murine Enteritis: Microbe-Independent Effects Involving Akt and NF-κB Suppression
Source: PLoS One. 2014 May 23;9(5):e97456. doi: 10.1371/journal.pone.0097456 (PMC4032249; doi:10.1371/journal.pone.0097456)
Supplement: Table S3 — Intestinal Morphometrics. (XLS) [file pone.0097456.s003.xls]

## Sheet: Sheet1
SUMMARY	V/C RATIO	aCD3 7/2013
0 Hrs
	SPF/AIN76A (0)	SPF/AIN76A+DKT(3 days)	SPF/AIN76A+DKT (28days)
NU-1	7.6	7.8	8.1
NU-2	8.9	8.4	8.2				0	3	24
NU-3	9.1	8.2	8.5			AIN76A	8.4	4.8	5.3
NU-4	8.4	8.8	8			DKT	8.3	6.1	7.1
MM-1	9.3	9	8.6
MM-2	8.2	7.6	7.8				0.31	0.29	0.34
MM-3	7.5	8.5	7.9				0.22	0.4	0.42
Mean	8.42857	8.32857	8.15714
Serror	0.30919	0.219862	0.130089
3 Hrs
	SPF/AIN76A (0)	SPF/AIN76A+DKT(3 days)	SPF/AIN76A+DKT (28days)
NU-1	3.8	5.1	6.2
NU-2	4.6	5.7	7.1
NU-3	4.9	5.9	6.7
NU-4	4.4	5.8	7.3
MM-1	5.9	7.9	7.8
MM-2	5.2	6.8	7.2
MM-3	4.6	5.8	6.7
Mean	4.77143	6.14286	7
Serror	0.286994	0.400737	0.224521
24 Hrs
	SPF/AIN76A (0)	SPF/AIN76A+DKT(3 days)	SPF/AIN76A+DKT (28days)
NU-1	4.2	5.9	7.2
NU-2	4.4	6.3	7.1
NU-3	5.6	7	7.6
NU-4	4.9	7.9	6.8
MM-1	6.2	7.7	8.2
MM-2	6	6.4	7.5
MM-3	5.8	8.5	8
Mean	5.3	7.1	7.48571
Serror	0.346919	0.417784	0.216562

## Sheet: Sheet2
SUMMARY VILLUS LENGTH CRYPT DEPTH VILLUS WIDTH					2013-07-01
	0 Hr				3 Hr					24 Hr
Villus Height	AIN76A	DKT			Villus Height	AIN76A	DKT			Villus Height	AIN76A	DKT			AIN76A	DKT
NU-1	591	622			NU-1	291	411			NU-1	266	519		0	572	585		34	33
NU-2	544	715			NU-2	408	389			NU-2	313	583		3	343	475		24	25
NU-3	498	533			NU-3	377	516			NU-3	302	542		24	258	561		33	34
NU-4	702	488			NU-4	426	444			NU-4	244	609
MM-1	661	629			MM-1	311	562			MM-1	219	511
MM-2	523	611			MM-2	303	498			MM-2	268	577
MM-3	488	503			MM-3	288	505			MM-3	195	591
	572.429	585.857				343.429	475				258.143	561.714
	33.6983	33.2066				23.9288	25.3434				33.6983	33.1827
Crypt Depth
NU-1	78	81				59	66			67	55
NU-2	54	54				87	44			56	47
NU-3	56	76				62	59			85	41
NU-4	85	65				101	85			42	68
MM-1	84	66				81	80			49	72
MM-2	43	51				44	63			87	44
MM-3	51	80				63	77			61	65
	64.4286	67.5714				71	67.7143			63.8571	56
	6.56281	4.56005				7.94609	5.77093			6.9923	5.08705
Villus Width (maximal)														AIN76A	DKT
NU-1	61	74				167	116			251	108		0	64	68		7	5
NU-2	84	106				298	141			218	68		3	71	68		8	6
NU-3	69	59				255	109			137	75		24	64	56		7	5
NU-4	56	67				192	202			166	54
MM-1	44	46				204	176			275	109
MM-2	70	74				156	115			149	83
MM-3	47	58				271	189			206	102
	61.5714	69.1429				222.286	149.714			200.286	85.5714
	5.30324	7.19119				31.3931	14.6707			21.2816	8.73144
		AIN76A	DKT
	0	61	69		5	8
	3	222	149		31	15
	24	202	86		22	9
