# Supplementary material for: TU-100 (Daikenchuto) and Ginger Ameliorate Anti-CD3 Antibody Induced T Cell-Mediated Murine Enteritis: Microbe-Independent Effects Involving Akt and NF-κB Suppression
Source: PLoS One. 2014 May 23;9(5):e97456. doi: 10.1371/journal.pone.0097456 (PMC4032249; doi:10.1371/journal.pone.0097456)
Supplement: Table S4 — Apoptosis TUNEL. (XLS) [file pone.0097456.s004.xls]

## Sheet: Sheet1
TUNEL SUMMARY
Total
	0	3	24
AIN76A	0	5.6	9.6		0	2.5	2
DKT	0.2	3.9	5.9		0.3	1.4	2.1
Villus
	0	3	24
AIN76A	0.3	4.1	3.7		0.4	0.8	2
DKT	0.43	2	2		0.8	0.6	0.9
Crypt
	0	3	24
AIN76A	0.5	0.4	6.1		0.5	0.8	2
DKT	0	0.4	3.4		0	0.5	1
Total Cells
	0 hours			3 hours			24 hours
	AIN	DKT		AIN	DKT		AIN	DKT
NU-1	0	0		9	6		12	5
NU-2	0	0		4	3		7	8
NU-3	0	0		3	5		8	4
NU-4	0	0		5	3		10	9
MM-1	0	0		6	4		8	4
MM-2	0	1		9	2		10	4
MM-3	0	0		3	4		12	7
	0	0.142857		5.57143	3.85714		9.57143	5.85714
	0	0.377964		2.57275	1.34519		1.98806	2.1157
Crypt
	0 hours			3 hours			24 hours
	AIN	DKT		AIN	DKT		AIN	DKT
NU-1	0	0		0	0		9	5
NU-2	1	0		1	0		4	2
NU-3	1	0		0	1		8	3
NU-4	1	0		2	1		7	3
MM-1	1	0		0	1		5	3
MM-2	0	0		0	0		4	4
MM-3	0	0		0	0		6	4
	0.571429	0		0.428571	0.428571		6.14286	3.42857
	0.534522	0		0.786796	0.534522		1.9518	0.9759
Villus
	0 hours			3 hours			24 hours
	AIN	DKT		AIN	DKT		AIN	DKT
NU-1	0	0		6	2		7	2
NU-2	0	1		2	3		3	4
NU-3	1	0		5	1		4	1
NU-4	0	0		3	1		2	2
MM-1	1	0		3	2		5	1
MM-2	0	2		7	3		3	3
MM-3	0	0		3	2		2	1
	0.285714	0.428571		4.14286	2		3.71429	2
	0.48795	0.786796		1.86445	0.816497		1.79947	1.1547
