# Supplementary material for: TU-100 (Daikenchuto) and Ginger Ameliorate Anti-CD3 Antibody Induced T Cell-Mediated Murine Enteritis: Microbe-Independent Effects Involving Akt and NF-κB Suppression
Source: PLoS One. 2014 May 23;9(5):e97456. doi: 10.1371/journal.pone.0097456 (PMC4032249; doi:10.1371/journal.pone.0097456)
Supplement: Table S5 — TNFα C2JK. (XLS) [file pone.0097456.s005.xls]

## Sheet: Sheet1
TNFa ELISA		CoCulture Cv2 + JKAT-1		2013-11-01
No Stim	13.6	1.9
aCD3	1247	106
DKT	216	44
Ginger	349	58
Ginseng	1198	94
Gr Pepper	1347	109
	No Stim	aCD3	DKT	ginger	Ginseng	Gr Pepper
	17.1	1487	145	309	1145	1384
	11.6	1026	314	201	964	1036
	9.3	1317	263	442	1388	1444
	16.7	1157	142	441	1296	1526
	13.675	1246.75	216	348.25	1198.25	1347.5
	1.93881	100.641	43.5155	58.687	93.5802	108.78
